# Supplementary material for: HEK293 cell response to static magnetic fields via the radical pair mechanism may explain therapeutic effects of pulsed electromagnetic fields
Source: PLoS One. 2020 Dec 3;15(12):e0243038. doi: 10.1371/journal.pone.0243038 (PMC7714230; doi:10.1371/journal.pone.0243038)
Supplement: S1 Appendix — (XLSX) [file pone.0243038.s001.xlsx]

## Sheet: LLF
Data for Fig.1 Effect of Low level field (LLF) on HEK293 gene expression
Condition	Gene: KIAA1211
	Relative gene expression
	1	2	3	Average (N =3)	SE
control	1.001	1.05	1.06	1.037	0.0148847
10 min exposure	2.026	3.08	2.06	2.38867	0.282349
3 h exposure	1.241	2.32	1.41	1.657	0.273584
sham	0.953	1.64	0.92	1.171	0.191626
Condition	Gene: RPS16P5
	Relative gene expression
	1	2	3	Average (N =3)	SE
control	1.064	1.08	1.01	1.05133	0.0172905
10 min exposure	1.796	1.92	2.55	2.08867	0.190593
3 h exposure	1.835	1.9	2.53	2.08833	0.180959
sham	0.682	1.35	0.83	0.954	0.165387
Condition	Gene: TAS2R19
	Relative gene expression
	1	2	3	Average (N =3)	SE
control	1.095	1.06	1.05	1.06833	0.0111389
10 min exposure	1.934	2.3	2.61	2.28133	0.159517
3 h exposure	2.359	2.62	3.28	2.753	0.223769
sham	1.156	1.27	1.07	1.16533	0.0472942

## Sheet: 500 uT
Data for Fig.2 Effect of a 500 uT static magnetic field on HEK293 gene expression
Condition	Gene: KIAA1211
	Relative gene expression
	1	2	3	Average (N =3)	SE
control	1.08	1.04	1.01	1.04333	0.0165552
10 min exposure	0.886	0.91	1.25	1.01533	0.0959691
3 h exposure	1.519	1.36	1.07	1.31633	0.107321
sham	1.231	1.06	0.83	1.04033	0.094857
Condition	Gene: RPS16P5
	Relative gene expression
	1	2	3	Average (N =3)	SE
control	1.027	1.02	1.02	1.02233	0.00190516
10 min exposure	1.043	0.74	1.47	1.08433	0.172888
3 h exposure	1.427	0.61	1.24	1.09233	0.201784
sham	1.113	0.94	1.49	1.181	0.132575
Condition	Gene: TAS2R19
	Relative gene expression
	1	2	3	Average (N =3)	SE
control	1.191	1.07	1.02	1.09367	0.041447
10 min exposure	1.514	1.05	0.84	1.13467	0.16258
3 h exposure	1.133	1.04	0.96	1.04433	0.0408148
sham	1.176	1.39	1.06	1.20867	0.0789167

## Sheet: 2000 uT
Data for Fig.3 Effect of a 2000 uT static magnetic field on HEK293 gene expression
Condition	Gene: KIAA1211
	Relative gene expression
	1	2	3	Average (N =3)	SE
control	0.849	0.82	1.06	0.909667	0.0617528
10 min exposure	1.225	0.92	1.14	1.095	0.0741994
sham	1.215	0.92	0.95	1.02833	0.0765337
Condition	Gene: RPS16P5
	Relative gene expression
	1	2	3	Average (N =3)	SE
control	1.02	1.13	1.02	1.05667	0.0299382
10 min exposure	1.278	1.66	1.22	1.386	0.112692
sham	1.185	1.17	1.05	1.135	0.0348807
Condition	Gene: TAS2R19
	Relative gene expression
	1	2	3	Average (N =3)	SE
control	1.104	1.11	1.01	1.07467	0.0264379
10 min exposure	0.627	0.97	1.37	0.989	0.175298
sham	0.759	0.92	1.26	0.979667	0.120573
